# Supplementary material for: Cornelia de Lange syndrome-associated mutations cause a DNA damage signalling and repair defect
Source: Nat Commun. 2021 May 25;12:3127. doi: 10.1038/s41467-021-23500-6 (PMC8149872; doi:10.1038/s41467-021-23500-6)
Supplement: Supplementary file 3 — Source Data [file 41467_2021_23500_MOESM3_ESM.xlsx]

## Sheet: Fig3
Figure 3

## Sheet: Fig S1
Fig S1a

## Sheet: Fig S4
Fig S4
